# Supplementary material for: Axon guidance genes modulate neurotoxicity of ALS-associated UBQLN2
Source: eLife. 2023 Apr 11;12:e84382. doi: 10.7554/eLife.84382 (PMC10147378; doi:10.7554/eLife.84382)
Supplement: Figure 1—figure supplement 1—source data 1. [file elife-84382-fig1-figsupp1-data1.zip]

Archive with 54 entries (50 files):
- Figure 1-Figure supplement 1 (A,B)/
- __MACOSX/._Figure 1-Figure supplement 1 (A,B)
- Figure 1-Figure supplement 1 (A,B)/Figure 1-Figure supplement 1-3.pdf
- __MACOSX/Figure 1-Figure supplement 1 (A,B)/._Figure 1-Figure supplement 1-3.pdf
- Figure 1-Figure supplement 1 (A,B)/Figure 1-Figure supplement 1-2.pdf
- __MACOSX/Figure 1-Figure supplement 1 (A,B)/._Figure 1-Figure supplement 1-2.pdf
- Figure 1-Figure supplement 1 (A,B)/Figure 1-Figure supplement 1-1.pdf
- __MACOSX/Figure 1-Figure supplement 1 (A,B)/._Figure 1-Figure supplement 1-1.pdf
- Figure 1-Figure supplement 1 (A,B)/.DS_Store
- __MACOSX/Figure 1-Figure supplement 1 (A,B)/._.DS_Store
- Figure 1-Figure supplement 1 (A,B)/Figure 1-Figure supplement 1-2 uncropped.pdf
- __MACOSX/Figure 1-Figure supplement 1 (A,B)/._Figure 1-Figure supplement 1-2 uncropped.pdf
- Figure 1-Figure supplement 1 (A,B)/Figure 1-Figure supplement 1-1 uncropped.pdf
- __MACOSX/Figure 1-Figure supplement 1 (A,B)/._Figure 1-Figure supplement 1-1 uncropped.pdf
- Figure 1-Figure supplement 1 (A,B)/Figure 1-Figure supplement 1-densitometry.xlsx
- __MACOSX/Figure 1-Figure supplement 1 (A,B)/._Figure 1-Figure supplement 1-densitometry.xlsx
- Figure 1-Figure supplement 1 (A,B)/Figure 1-Figure supplement 1-original/
- __MACOSX/Figure 1-Figure supplement 1 (A,B)/._Figure 1-Figure supplement 1-original
- Figure 1-Figure supplement 1 (A,B)/Figure 1-Figure supplement 1-3 uncropped.pdf
- __MACOSX/Figure 1-Figure supplement 1 (A,B)/._Figure 1-Figure supplement 1-3 uncropped.pdf
- Figure 1-Figure supplement 1 (A,B)/Figure 1-Figure supplement 1-original/0004505_08_TH.jpg
- __MACOSX/Figure 1-Figure supplement 1 (A,B)/Figure 1-Figure supplement 1-original/._0004505_08_TH.jpg
- Figure 1-Figure supplement 1 (A,B)/Figure 1-Figure supplement 1-original/0004505_08_700.TIF
- __MACOSX/Figure 1-Figure supplement 1 (A,B)/Figure 1-Figure supplement 1-original/._0004505_08_700.TIF
- Figure 1-Figure supplement 1 (A,B)/Figure 1-Figure supplement 1-original/0004505_08_800.TIF
- __MACOSX/Figure 1-Figure supplement 1 (A,B)/Figure 1-Figure supplement 1-original/._0004505_08_800.TIF
- Figure 1-Figure supplement 1 (A,B)/Figure 1-Figure supplement 1-1 uncropped.pdf
- __MACOSX/Figure 1-Figure supplement 1 (A,B)/._Figure 1-Figure supplement 1-1 uncropped.pdf
- Figure 1-Figure supplement 1 (A,B)/Figure 1-Figure supplement 1-1.pdf
- __MACOSX/Figure 1-Figure supplement 1 (A,B)/._Figure 1-Figure supplement 1-1.pdf
- Figure 1-Figure supplement 1 (A,B)/Figure 1-Figure supplement 1-2 uncropped.pdf
- __MACOSX/Figure 1-Figure supplement 1 (A,B)/._Figure 1-Figure supplement 1-2 uncropped.pdf
- Figure 1-Figure supplement 1 (A,B)/Figure 1-Figure supplement 1-2.pdf
- __MACOSX/Figure 1-Figure supplement 1 (A,B)/._Figure 1-Figure supplement 1-2.pdf
- Figure 1-Figure supplement 1 (A,B)/Figure 1-Figure supplement 1-3 uncropped.pdf
- __MACOSX/Figure 1-Figure supplement 1 (A,B)/._Figure 1-Figure supplement 1-3 uncropped.pdf
- Figure 1-Figure supplement 1 (A,B)/Figure 1-Figure supplement 1-3.pdf
- __MACOSX/Figure 1-Figure supplement 1 (A,B)/._Figure 1-Figure supplement 1-3.pdf
- Figure 1-Figure supplement 1 (A,B)/Figure 1-Figure supplement 1-densitometry.xlsx
- __MACOSX/Figure 1-Figure supplement 1 (A,B)/._Figure 1-Figure supplement 1-densitometry.xlsx
- Figure 1-Figure supplement 1 (A,B)/Figure 1-Figure supplement 1-original/
- __MACOSX/Figure 1-Figure supplement 1 (A,B)/._Figure 1-Figure supplement 1-original
- Figure 1-Figure supplement 1 (A,B)/Figure 1-Figure supplement 1-original/0004505_08_TH.jpg
- __MACOSX/Figure 1-Figure supplement 1 (A,B)/Figure 1-Figure supplement 1-original/._0004505_08_TH.jpg
- Figure 1-Figure supplement 1 (A,B)/Figure 1-Figure supplement 1-original/0004505_08_700.TIF
- __MACOSX/Figure 1-Figure supplement 1 (A,B)/Figure 1-Figure supplement 1-original/._0004505_08_700.TIF
- Figure 1-Figure supplement 1 (A,B)/Figure 1-Figure supplement 1-original/0004505_08_800.TIF
- __MACOSX/Figure 1-Figure supplement 1 (A,B)/Figure 1-Figure supplement 1-original/._0004505_08_800.TIF
- Figure 1-Figure supplement 1 (C)/
- __MACOSX/._Figure 1-Figure supplement 1 (C)
- Figure 1-Figure supplement 1 (C)/Figure1-Figure supplement 1 (C) MS-PMS.xlsx
- __MACOSX/Figure 1-Figure supplement 1 (C)/._Figure1-Figure supplement 1 (C) MS-PMS.xlsx
- Figure 1-Figure supplement 1 (C)/Figure1-Figure supplement 1 (C) MS-PMS.pzfx
- __MACOSX/Figure 1-Figure supplement 1 (C)/._Figure1-Figure supplement 1 (C) MS-PMS.pzfx
