# Supplementary material for: Axon guidance genes modulate neurotoxicity of ALS-associated UBQLN2
Source: eLife. 2023 Apr 11;12:e84382. doi: 10.7554/eLife.84382 (PMC10147378; doi:10.7554/eLife.84382)
Supplement: Figure 1—figure supplement 1—source data 1. [file elife-84382-fig1-figsupp1-data1.zip › Figure 1-Figure supplement 1 (C)/Figure1-Figure supplement 1 (C) MS-PMS.xlsx]

## Sheet: Sheet1
	dUbqln			hUBQLN2WT					dUbqln			hUBQLN24XALS
22°C	3	6	9	28	34	27		22°C	4	5	7	29	18	18
29°C	11	11	16	49	52	97		29°C	11	19	20	87	29	35
