# Supplementary material for: Axon guidance genes modulate neurotoxicity of ALS-associated UBQLN2
Source: eLife. 2023 Apr 11;12:e84382. doi: 10.7554/eLife.84382 (PMC10147378; doi:10.7554/eLife.84382)
Supplement: Figure 1—figure supplement 2—source data 1. [file elife-84382-fig1-figsupp2-data1.zip]

Archive with 5 entries (4 files):
- Figure 1-Figure supplement 2 source data/
- Figure 1-Figure supplement 2 source data/Figure 1-Figure supplement 2_Supplementary Dataset 2.xlsx
- __MACOSX/Figure 1-Figure supplement 2 source data/._Figure 1-Figure supplement 2_Supplementary Dataset 2.xlsx
- Figure 1-Figure supplement 2 source data/Figure 1-Figure supplement 2_Supplementary Dataset 1.xlsx
- __MACOSX/Figure 1-Figure supplement 2 source data/._Figure 1-Figure supplement 2_Supplementary Dataset 1.xlsx
