# Supplementary material for: Axon guidance genes modulate neurotoxicity of ALS-associated UBQLN2
Source: eLife. 2023 Apr 11;12:e84382. doi: 10.7554/eLife.84382 (PMC10147378; doi:10.7554/eLife.84382)
Supplement: Figure 2—source data 1. [file elife-84382-fig2-data1.zip]

Archive with 2 entries (2 files):
- Figure 2_source data 1.pptx
- __MACOSX/._Figure 2_source data 1.pptx
