# Supplementary material for: Axon guidance genes modulate neurotoxicity of ALS-associated UBQLN2
Source: eLife. 2023 Apr 11;12:e84382. doi: 10.7554/eLife.84382 (PMC10147378; doi:10.7554/eLife.84382)
Supplement: Figure 2—figure supplement 1—source data 1. [file elife-84382-fig2-figsupp1-data1.zip]

Archive with 55 entries (48 files):
- Figure 2-Figure supplement 1 source data/
- Figure 2-Figure supplement 1 source data/Figure 2-Figure supplement 1 (G,H)/
- Figure 2-Figure supplement 1 source data/.DS_Store
- __MACOSX/Figure 2-Figure supplement 1 source data/._.DS_Store
- Figure 2-Figure supplement 1 source data/Figure 2-Figure supplement 1 (D,E)/
- Figure 2-Figure supplement 1 source data/Figure 2-Figure supplement 1 (G,H)/Figure 2-Figure supplement 1 (G,H)-2 uncropped.pdf
- __MACOSX/Figure 2-Figure supplement 1 source data/Figure 2-Figure supplement 1 (G,H)/._Figure 2-Figure supplement 1 (G,H)-2 uncropped.pdf
- Figure 2-Figure supplement 1 source data/Figure 2-Figure supplement 1 (G,H)/Figure 2-Figure supplement 1 (G,H)-2,3-original/
- Figure 2-Figure supplement 1 source data/Figure 2-Figure supplement 1 (G,H)/Figure 2-Figure supplement 1 (G,H)-1 uncropped.pdf
- __MACOSX/Figure 2-Figure supplement 1 source data/Figure 2-Figure supplement 1 (G,H)/._Figure 2-Figure supplement 1 (G,H)-1 uncropped.pdf
- Figure 2-Figure supplement 1 source data/Figure 2-Figure supplement 1 (G,H)/Figure 2-Fifure supplement 1 (G,H)-1-original/
- Figure 2-Figure supplement 1 source data/Figure 2-Figure supplement 1 (G,H)/Figure 2-Figure supplement 1 (G,H)-densitometry.pzfx
- __MACOSX/Figure 2-Figure supplement 1 source data/Figure 2-Figure supplement 1 (G,H)/._Figure 2-Figure supplement 1 (G,H)-densitometry.pzfx
- Figure 2-Figure supplement 1 source data/Figure 2-Figure supplement 1 (G,H)/Figure 2-Figure supplement 1 (G,H)-1.pdf
- __MACOSX/Figure 2-Figure supplement 1 source data/Figure 2-Figure supplement 1 (G,H)/._Figure 2-Figure supplement 1 (G,H)-1.pdf
- Figure 2-Figure supplement 1 source data/Figure 2-Figure supplement 1 (G,H)/Figure 2-Figure supplement 1 (G,H)-2.pdf
- __MACOSX/Figure 2-Figure supplement 1 source data/Figure 2-Figure supplement 1 (G,H)/._Figure 2-Figure supplement 1 (G,H)-2.pdf
- Figure 2-Figure supplement 1 source data/Figure 2-Figure supplement 1 (G,H)/Figure 2-Figure supplement 1 (G,H)-3.pdf
- __MACOSX/Figure 2-Figure supplement 1 source data/Figure 2-Figure supplement 1 (G,H)/._Figure 2-Figure supplement 1 (G,H)-3.pdf
- Figure 2-Figure supplement 1 source data/Figure 2-Figure supplement 1 (G,H)/Figure 2-Figure supplement 1 (G,H)-densitometry.xlsx
- __MACOSX/Figure 2-Figure supplement 1 source data/Figure 2-Figure supplement 1 (G,H)/._Figure 2-Figure supplement 1 (G,H)-densitometry.xlsx
- Figure 2-Figure supplement 1 source data/Figure 2-Figure supplement 1 (G,H)/Figure 2-Figure supplement 1 (G,H)-3 uncropped.pdf
- __MACOSX/Figure 2-Figure supplement 1 source data/Figure 2-Figure supplement 1 (G,H)/._Figure 2-Figure supplement 1 (G,H)-3 uncropped.pdf
- Figure 2-Figure supplement 1 source data/Figure 2-Figure supplement 1 (D,E)/.DS_Store
- __MACOSX/Figure 2-Figure supplement 1 source data/Figure 2-Figure supplement 1 (D,E)/._.DS_Store
- Figure 2-Figure supplement 1 source data/Figure 2-Figure supplement 1 (D,E)/Figure 2-Figure supplement 1 (D,E)-Densitometry.xlsx
- __MACOSX/Figure 2-Figure supplement 1 source data/Figure 2-Figure supplement 1 (D,E)/._Figure 2-Figure supplement 1 (D,E)-Densitometry.xlsx
- Figure 2-Figure supplement 1 source data/Figure 2-Figure supplement 1 (D,E)/Figure 2-Figure supplement 1 (D,E)-1-original/
- Figure 2-Figure supplement 1 source data/Figure 2-Figure supplement 1 (D,E)/Figure 2-Figure supplement 1 (D,E)-3 uncropped.pdf
- __MACOSX/Figure 2-Figure supplement 1 source data/Figure 2-Figure supplement 1 (D,E)/._Figure 2-Figure supplement 1 (D,E)-3 uncropped.pdf
- Figure 2-Figure supplement 1 source data/Figure 2-Figure supplement 1 (D,E)/Figure 2-Figure supplement 1 (D,E)-2 uncropped.pdf
- __MACOSX/Figure 2-Figure supplement 1 source data/Figure 2-Figure supplement 1 (D,E)/._Figure 2-Figure supplement 1 (D,E)-2 uncropped.pdf
- Figure 2-Figure supplement 1 source data/Figure 2-Figure supplement 1 (D,E)/Figure 2-Figure supplement 1 (D,E)-Densitometry.pzfx
- __MACOSX/Figure 2-Figure supplement 1 source data/Figure 2-Figure supplement 1 (D,E)/._Figure 2-Figure supplement 1 (D,E)-Densitometry.pzfx
- Figure 2-Figure supplement 1 source data/Figure 2-Figure supplement 1 (D,E)/Figure 2-Figure supplement 1 (D,E)-1.pdf
- __MACOSX/Figure 2-Figure supplement 1 source data/Figure 2-Figure supplement 1 (D,E)/._Figure 2-Figure supplement 1 (D,E)-1.pdf
- Figure 2-Figure supplement 1 source data/Figure 2-Figure supplement 1 (D,E)/Figure 2-Figure supplement 1 (D,E)-3.pdf
- __MACOSX/Figure 2-Figure supplement 1 source data/Figure 2-Figure supplement 1 (D,E)/._Figure 2-Figure supplement 1 (D,E)-3.pdf
- Figure 2-Figure supplement 1 source data/Figure 2-Figure supplement 1 (D,E)/Figure 2-Figure supplement 1 (D,E)-2.pdf
- __MACOSX/Figure 2-Figure supplement 1 source data/Figure 2-Figure supplement 1 (D,E)/._Figure 2-Figure supplement 1 (D,E)-2.pdf
- Figure 2-Figure supplement 1 source data/Figure 2-Figure supplement 1 (D,E)/Figure 2-Figure supplement 1 (D,E)-1 uncropped.pdf
- __MACOSX/Figure 2-Figure supplement 1 source data/Figure 2-Figure supplement 1 (D,E)/._Figure 2-Figure supplement 1 (D,E)-1 uncropped.pdf
- Figure 2-Figure supplement 1 source data/Figure 2-Figure supplement 1 (D,E)/Figure 2-Figure supplement 1 (D,E)-2,3-original/
- Figure 2-Figure supplement 1 source data/Figure 2-Figure supplement 1 (G,H)/Figure 2-Figure supplement 1 (G,H)-2,3-original/0004517_01_800.TIF
- Figure 2-Figure supplement 1 source data/Figure 2-Figure supplement 1 (G,H)/Figure 2-Figure supplement 1 (G,H)-2,3-original/0004517_01_700.TIF
- Figure 2-Figure supplement 1 source data/Figure 2-Figure supplement 1 (G,H)/Figure 2-Figure supplement 1 (G,H)-2,3-original/0004517_01_TH.jpg
- Figure 2-Figure supplement 1 source data/Figure 2-Figure supplement 1 (G,H)/Figure 2-Fifure supplement 1 (G,H)-1-original/0003134_01_700.TIF
- Figure 2-Figure supplement 1 source data/Figure 2-Figure supplement 1 (G,H)/Figure 2-Fifure supplement 1 (G,H)-1-original/0003134_01_TH.jpg
- Figure 2-Figure supplement 1 source data/Figure 2-Figure supplement 1 (G,H)/Figure 2-Fifure supplement 1 (G,H)-1-original/0003134_01_800.TIF
- Figure 2-Figure supplement 1 source data/Figure 2-Figure supplement 1 (D,E)/Figure 2-Figure supplement 1 (D,E)-1-original/0004533_01_800.TIF
- Figure 2-Figure supplement 1 source data/Figure 2-Figure supplement 1 (D,E)/Figure 2-Figure supplement 1 (D,E)-1-original/0004533_01_TH.jpg
- Figure 2-Figure supplement 1 source data/Figure 2-Figure supplement 1 (D,E)/Figure 2-Figure supplement 1 (D,E)-1-original/0004533_01_700.TIF
- Figure 2-Figure supplement 1 source data/Figure 2-Figure supplement 1 (D,E)/Figure 2-Figure supplement 1 (D,E)-2,3-original/0004517_01_800.TIF
- Figure 2-Figure supplement 1 source data/Figure 2-Figure supplement 1 (D,E)/Figure 2-Figure supplement 1 (D,E)-2,3-original/0004517_01_700.TIF
- Figure 2-Figure supplement 1 source data/Figure 2-Figure supplement 1 (D,E)/Figure 2-Figure supplement 1 (D,E)-2,3-original/0004517_01_TH.jpg
