# Supplementary material for: Axon guidance genes modulate neurotoxicity of ALS-associated UBQLN2
Source: eLife. 2023 Apr 11;12:e84382. doi: 10.7554/eLife.84382 (PMC10147378; doi:10.7554/eLife.84382)
Supplement: Figure 2—figure supplement 2—source data 1. [file elife-84382-fig2-figsupp2-data1.zip]

Archive with 19 entries (17 files):
- Figure 2-Figure supplement 2 source data/
- Figure 2-Figure supplement 2 source data/Figure 2-Figure supplement 2 (C)-1.pdf
- __MACOSX/Figure 2-Figure supplement 2 source data/._Figure 2-Figure supplement 2 (C)-1.pdf
- Figure 2-Figure supplement 2 source data/.DS_Store
- __MACOSX/Figure 2-Figure supplement 2 source data/._.DS_Store
- Figure 2-Figure supplement 2 source data/Figure 2-Figure supplement 2 (C)-2.pdf
- __MACOSX/Figure 2-Figure supplement 2 source data/._Figure 2-Figure supplement 2 (C)-2.pdf
- Figure 2-Figure supplement 2 source data/Figure 2-Figure supplement 2 (C)-3.pdf
- __MACOSX/Figure 2-Figure supplement 2 source data/._Figure 2-Figure supplement 2 (C)-3.pdf
- Figure 2-Figure supplement 2 source data/Figure 2-Figure supplement 2 (C)-densitometry.xlsx
- __MACOSX/Figure 2-Figure supplement 2 source data/._Figure 2-Figure supplement 2 (C)-densitometry.xlsx
- Figure 2-Figure supplement 2 source data/Figure 2-Figure supplement 2 (C)-densitometry.pzfx
- __MACOSX/Figure 2-Figure supplement 2 source data/._Figure 2-Figure supplement 2 (C)-densitometry.pzfx
- Figure 2-Figure supplement 2 source data/Figure 2-Figure supplement 2 (C)-uncropped.pdf
- __MACOSX/Figure 2-Figure supplement 2 source data/._Figure 2-Figure supplement 2 (C)-uncropped.pdf
- Figure 2-Figure supplement 2 source data/Figure 2-Figure supplement 2 (C)-original/
- Figure 2-Figure supplement 2 source data/Figure 2-Figure supplement 2 (C)-original/0004534_01_800.TIF
- Figure 2-Figure supplement 2 source data/Figure 2-Figure supplement 2 (C)-original/0004534_01_TH.jpg
- Figure 2-Figure supplement 2 source data/Figure 2-Figure supplement 2 (C)-original/0004534_01_700.TIF
