# Supplementary material for: Axon guidance genes modulate neurotoxicity of ALS-associated UBQLN2
Source: eLife. 2023 Apr 11;12:e84382. doi: 10.7554/eLife.84382 (PMC10147378; doi:10.7554/eLife.84382)
Supplement: Figure 3—source data 1. [file elife-84382-fig3-data1.zip]

Archive with 25 entries (22 files):
- Figure 3 (D,E) source data/
- Figure 3 (D,E) source data/Figure 3 (D,E)-3 uncropped.pdf
- __MACOSX/Figure 3 (D,E) source data/._Figure 3 (D,E)-3 uncropped.pdf
- Figure 3 (D,E) source data/Figure 3 (D,E)-Densitometry.xlsx
- __MACOSX/Figure 3 (D,E) source data/._Figure 3 (D,E)-Densitometry.xlsx
- Figure 3 (D,E) source data/Figure 3 (D,E)-2-original/
- Figure 3 (D,E) source data/Figure 3 (D,E)-1,3-original/
- Figure 3 (D,E) source data/Figure 3 (D,E)-2.pdf
- __MACOSX/Figure 3 (D,E) source data/._Figure 3 (D,E)-2.pdf
- Figure 3 (D,E) source data/Figure 3 (D,E)-Densitometry.pzfx
- __MACOSX/Figure 3 (D,E) source data/._Figure 3 (D,E)-Densitometry.pzfx
- Figure 3 (D,E) source data/Figure 3 (D,E)-3.pdf
- __MACOSX/Figure 3 (D,E) source data/._Figure 3 (D,E)-3.pdf
- Figure 3 (D,E) source data/Figure 3 (D,E)-2 uncropped.pdf
- __MACOSX/Figure 3 (D,E) source data/._Figure 3 (D,E)-2 uncropped.pdf
- Figure 3 (D,E) source data/Figure 3 (D,E)-1.pdf
- __MACOSX/Figure 3 (D,E) source data/._Figure 3 (D,E)-1.pdf
- Figure 3 (D,E) source data/Figure 3 (D,E)-1 uncropped.pdf
- __MACOSX/Figure 3 (D,E) source data/._Figure 3 (D,E)-1 uncropped.pdf
- Figure 3 (D,E) source data/Figure 3 (D,E)-2-original/0004533_01_800.TIF
- Figure 3 (D,E) source data/Figure 3 (D,E)-2-original/0004533_01_TH.jpg
- Figure 3 (D,E) source data/Figure 3 (D,E)-2-original/0004533_01_700.TIF
- Figure 3 (D,E) source data/Figure 3 (D,E)-1,3-original/0004534_01_800.TIF
- Figure 3 (D,E) source data/Figure 3 (D,E)-1,3-original/0004534_01_TH.jpg
- Figure 3 (D,E) source data/Figure 3 (D,E)-1,3-original/0004534_01_700.TIF
