# Supplementary material for: Axon guidance genes modulate neurotoxicity of ALS-associated UBQLN2
Source: eLife. 2023 Apr 11;12:e84382. doi: 10.7554/eLife.84382 (PMC10147378; doi:10.7554/eLife.84382)
Supplement: Figure 4—source data 1. [file elife-84382-fig4-data1.zip]

Archive with 22 entries (18 files):
- Figure 4 source data/
- Figure 4 source data/Figure 4A source data/
- Figure 4 source data/.DS_Store
- __MACOSX/Figure 4 source data/._.DS_Store
- Figure 4 source data/Figure 4D source data/
- Figure 4 source data/Figure 4C source data/
- Figure 4 source data/Figure 4A source data/Figure 4A source data.xlsx
- __MACOSX/Figure 4 source data/Figure 4A source data/._Figure 4A source data.xlsx
- Figure 4 source data/Figure 4A source data/Figure 4A source data.pzfx
- __MACOSX/Figure 4 source data/Figure 4A source data/._Figure 4A source data.pzfx
- Figure 4 source data/Figure 4D source data/Figure 4D_source data_1.xlsx
- __MACOSX/Figure 4 source data/Figure 4D source data/._Figure 4D_source data_1.xlsx
- Figure 4 source data/Figure 4D source data/Figure 4D_source data.pzfx
- __MACOSX/Figure 4 source data/Figure 4D source data/._Figure 4D_source data.pzfx
- Figure 4 source data/Figure 4D source data/Figure 4D_source data_2.xlsx
- __MACOSX/Figure 4 source data/Figure 4D source data/._Figure 4D_source data_2.xlsx
- Figure 4 source data/Figure 4C source data/D42-P4X and UNC-5 data.psd
- __MACOSX/Figure 4 source data/Figure 4C source data/._D42-P4X and UNC-5 data.psd
- Figure 4 source data/Figure 4C source data/Copy of P4X and Unc5 data.xlsx
- __MACOSX/Figure 4 source data/Figure 4C source data/._Copy of P4X and Unc5 data.xlsx
- Figure 4 source data/Figure 4C source data/Unc5 and P4X data.tif
- __MACOSX/Figure 4 source data/Figure 4C source data/._Unc5 and P4X data.tif
