# Supplementary material for: Axon guidance genes modulate neurotoxicity of ALS-associated UBQLN2
Source: eLife. 2023 Apr 11;12:e84382. doi: 10.7554/eLife.84382 (PMC10147378; doi:10.7554/eLife.84382)
Supplement: Figure 5—source data 1. [file elife-84382-fig5-data1.zip]

Archive with 41 entries (35 files):
- Figure 5 source data/
- Figure 5 source data/Figure 5(E,F) source data/
- Figure 5 source data/.DS_Store
- __MACOSX/Figure 5 source data/._.DS_Store
- Figure 5 source data/Figure 5C source data/
- Figure 5 source data/Figure 5(E,F) source data/Figure 5(E,F)-densitometry.pzfx
- __MACOSX/Figure 5 source data/Figure 5(E,F) source data/._Figure 5(E,F)-densitometry.pzfx
- Figure 5 source data/Figure 5(E,F) source data/.DS_Store
- __MACOSX/Figure 5 source data/Figure 5(E,F) source data/._.DS_Store
- Figure 5 source data/Figure 5(E,F) source data/Figure 5(E,F)-3-uncropped.pdf
- __MACOSX/Figure 5 source data/Figure 5(E,F) source data/._Figure 5(E,F)-3-uncropped.pdf
- Figure 5 source data/Figure 5(E,F) source data/Figure 5 (E,F)-3-original/
- Figure 5 source data/Figure 5(E,F) source data/Figure 5(E,F)-2.pdf
- __MACOSX/Figure 5 source data/Figure 5(E,F) source data/._Figure 5(E,F)-2.pdf
- Figure 5 source data/Figure 5(E,F) source data/Figure 5(E,F)-3.pdf
- __MACOSX/Figure 5 source data/Figure 5(E,F) source data/._Figure 5(E,F)-3.pdf
- Figure 5 source data/Figure 5(E,F) source data/Figure 5(E,F)-1.pdf
- __MACOSX/Figure 5 source data/Figure 5(E,F) source data/._Figure 5(E,F)-1.pdf
- Figure 5 source data/Figure 5(E,F) source data/Figure 5 (E,F)-1,2-original/
- Figure 5 source data/Figure 5(E,F) source data/Figure 5(E,F)-1,2-uncropped.pdf
- __MACOSX/Figure 5 source data/Figure 5(E,F) source data/._Figure 5(E,F)-1,2-uncropped.pdf
- Figure 5 source data/Figure 5(E,F) source data/Figure 5(E,F)-densitometry.xlsx
- __MACOSX/Figure 5 source data/Figure 5(E,F) source data/._Figure 5(E,F)-densitometry.xlsx
- Figure 5 source data/Figure 5C source data/Figure 5C-uncropped.pdf
- __MACOSX/Figure 5 source data/Figure 5C source data/._Figure 5C-uncropped.pdf
- Figure 5 source data/Figure 5C source data/.DS_Store
- __MACOSX/Figure 5 source data/Figure 5C source data/._.DS_Store
- Figure 5 source data/Figure 5C source data/Figure 5C_original/
- Figure 5 source data/Figure 5(E,F) source data/Figure 5 (E,F)-3-original/0003751_01_700.TIF
- Figure 5 source data/Figure 5(E,F) source data/Figure 5 (E,F)-3-original/0003751_01_800.TIF
- Figure 5 source data/Figure 5(E,F) source data/Figure 5 (E,F)-3-original/0003751_01_TH.jpg
- __MACOSX/Figure 5 source data/Figure 5(E,F) source data/Figure 5 (E,F)-3-original/._0003751_01_TH.jpg
- Figure 5 source data/Figure 5(E,F) source data/Figure 5 (E,F)-1,2-original/0004533_01_800.TIF
- Figure 5 source data/Figure 5(E,F) source data/Figure 5 (E,F)-1,2-original/0004533_01_TH.jpg
- Figure 5 source data/Figure 5(E,F) source data/Figure 5 (E,F)-1,2-original/0004533_01_700.TIF
- Figure 5 source data/Figure 5C source data/Figure 5C_original/0002693_01_800.TIF
- __MACOSX/Figure 5 source data/Figure 5C source data/Figure 5C_original/._0002693_01_800.TIF
- Figure 5 source data/Figure 5C source data/Figure 5C_original/0002693_01_TH.jpg
- __MACOSX/Figure 5 source data/Figure 5C source data/Figure 5C_original/._0002693_01_TH.jpg
- Figure 5 source data/Figure 5C source data/Figure 5C_original/0002693_01_700.TIF
- __MACOSX/Figure 5 source data/Figure 5C source data/Figure 5C_original/._0002693_01_700.TIF
