# Supplementary material for: Axon guidance genes modulate neurotoxicity of ALS-associated UBQLN2
Source: eLife. 2023 Apr 11;12:e84382. doi: 10.7554/eLife.84382 (PMC10147378; doi:10.7554/eLife.84382)
Supplement: Figure 6—source data 1. [file elife-84382-fig6-data1.zip]

Archive with 96 entries (80 files):
- Figure 6 source data/
- Figure 6 source data/.DS_Store
- __MACOSX/Figure 6 source data/._.DS_Store
- Figure 6 source data/Figure 6C source data/
- Figure 6 source data/Figure 6D,E source data/
- Figure 6 source data/Figure 6A source data/
- Figure 6 source data/Figure 6C source data/Figure 6C-1 original/
- Figure 6 source data/Figure 6C source data/Figure 6C-2 original/
- Figure 6 source data/Figure 6C source data/Figure 6C-2 uncropped.pdf
- __MACOSX/Figure 6 source data/Figure 6C source data/._Figure 6C-2 uncropped.pdf
- Figure 6 source data/Figure 6C source data/Figure 6C-1.pdf
- __MACOSX/Figure 6 source data/Figure 6C source data/._Figure 6C-1.pdf
- Figure 6 source data/Figure 6C source data/Figure 6C-2.pdf
- __MACOSX/Figure 6 source data/Figure 6C source data/._Figure 6C-2.pdf
- Figure 6 source data/Figure 6C source data/Figure 6C-1 uncropped.pdf
- __MACOSX/Figure 6 source data/Figure 6C source data/._Figure 6C-1 uncropped.pdf
- Figure 6 source data/Figure 6D,E source data/Figure 6D,E-1 uncropped.pdf
- __MACOSX/Figure 6 source data/Figure 6D,E source data/._Figure 6D,E-1 uncropped.pdf
- Figure 6 source data/Figure 6D,E source data/Figure 6D,E-3 original/
- Figure 6 source data/Figure 6D,E source data/Figure 6D,E-2 uncropped.pdf
- __MACOSX/Figure 6 source data/Figure 6D,E source data/._Figure 6D,E-2 uncropped.pdf
- Figure 6 source data/Figure 6D,E source data/Figure 6D,E-1 original-3/
- Figure 6 source data/Figure 6D,E source data/.DS_Store
- __MACOSX/Figure 6 source data/Figure 6D,E source data/._.DS_Store
- Figure 6 source data/Figure 6D,E source data/Figure 6D,E-1 original-2/
- Figure 6 source data/Figure 6D,E source data/Figure 6D,E-2 original-1/
- Figure 6 source data/Figure 6D,E source data/Figure 6D,E-densitometry.pzfx
- __MACOSX/Figure 6 source data/Figure 6D,E source data/._Figure 6D,E-densitometry.pzfx
- Figure 6 source data/Figure 6D,E source data/Figure 6D,E-densitometry.xlsx
- __MACOSX/Figure 6 source data/Figure 6D,E source data/._Figure 6D,E-densitometry.xlsx
- Figure 6 source data/Figure 6D,E source data/Figure 6D,E-1.pdf
- __MACOSX/Figure 6 source data/Figure 6D,E source data/._Figure 6D,E-1.pdf
- Figure 6 source data/Figure 6D,E source data/Figure 6D,E-2.pdf
- __MACOSX/Figure 6 source data/Figure 6D,E source data/._Figure 6D,E-2.pdf
- Figure 6 source data/Figure 6D,E source data/Figure 6D,E-1 original-1/
- Figure 6 source data/Figure 6D,E source data/Figure 6D,E-3.pdf
- __MACOSX/Figure 6 source data/Figure 6D,E source data/._Figure 6D,E-3.pdf
- Figure 6 source data/Figure 6D,E source data/Figure 6D,E-2 original-3/
- Figure 6 source data/Figure 6D,E source data/Figure 6D,E-3 uncropped.pdf
- __MACOSX/Figure 6 source data/Figure 6D,E source data/._Figure 6D,E-3 uncropped.pdf
- Figure 6 source data/Figure 6D,E source data/Figure 6D,E-2 original-2/
- Figure 6 source data/Figure 6A source data/Figure 6A-2 uncropped.pdf
- __MACOSX/Figure 6 source data/Figure 6A source data/._Figure 6A-2 uncropped.pdf
- Figure 6 source data/Figure 6A source data/Figure 6A-1 uncropped.pdf
- __MACOSX/Figure 6 source data/Figure 6A source data/._Figure 6A-1 uncropped.pdf
- Figure 6 source data/Figure 6A source data/Figure 6A solubility.pzfx
- __MACOSX/Figure 6 source data/Figure 6A source data/._Figure 6A solubility.pzfx
- Figure 6 source data/Figure 6A source data/0002108_01/
- Figure 6 source data/Figure 6A source data/Figure 6A-2.pdf
- __MACOSX/Figure 6 source data/Figure 6A source data/._Figure 6A-2.pdf
- Figure 6 source data/Figure 6A source data/Figure 6A solubility.xlsx
- __MACOSX/Figure 6 source data/Figure 6A source data/._Figure 6A solubility.xlsx
- Figure 6 source data/Figure 6A source data/Figure 6A-3.pdf
- __MACOSX/Figure 6 source data/Figure 6A source data/._Figure 6A-3.pdf
- Figure 6 source data/Figure 6A source data/Figure 6A-1.pdf
- __MACOSX/Figure 6 source data/Figure 6A source data/._Figure 6A-1.pdf
- Figure 6 source data/Figure 6A source data/0002107_01/
- Figure 6 source data/Figure 6A source data/Figure 6A-3 uncropped.pdf
- __MACOSX/Figure 6 source data/Figure 6A source data/._Figure 6A-3 uncropped.pdf
- Figure 6 source data/Figure 6A source data/0001971_01/
- Figure 6 source data/Figure 6C source data/Figure 6C-1 original/0003064_01_TH.jpg
- Figure 6 source data/Figure 6C source data/Figure 6C-1 original/0003064_01_700.TIF
- Figure 6 source data/Figure 6C source data/Figure 6C-1 original/0003064_01_800.TIF
- Figure 6 source data/Figure 6C source data/Figure 6C-2 original/0003036_01_700.TIF
- Figure 6 source data/Figure 6C source data/Figure 6C-2 original/0003036_01_800.TIF
- Figure 6 source data/Figure 6C source data/Figure 6C-2 original/0003036_01_TH.jpg
- Figure 6 source data/Figure 6D,E source data/Figure 6D,E-3 original/0003356_01_TH.jpg
- Figure 6 source data/Figure 6D,E source data/Figure 6D,E-3 original/0003356_01_800.TIF
- Figure 6 source data/Figure 6D,E source data/Figure 6D,E-3 original/0003356_01_700.TIF
- Figure 6 source data/Figure 6D,E source data/Figure 6D,E-1 original-3/0003326_02_700.TIF
- Figure 6 source data/Figure 6D,E source data/Figure 6D,E-1 original-3/0003326_02_800.TIF
- Figure 6 source data/Figure 6D,E source data/Figure 6D,E-1 original-3/0003326_02_TH.jpg
- Figure 6 source data/Figure 6D,E source data/Figure 6D,E-1 original-2/0003323_01_700.TIF
- Figure 6 source data/Figure 6D,E source data/Figure 6D,E-1 original-2/0003323_01_TH.jpg
- Figure 6 source data/Figure 6D,E source data/Figure 6D,E-1 original-2/0003323_01_800.TIF
- Figure 6 source data/Figure 6D,E source data/Figure 6D,E-2 original-1/0003334_01_800.TIF
- Figure 6 source data/Figure 6D,E source data/Figure 6D,E-2 original-1/0003334_01_TH.jpg
- Figure 6 source data/Figure 6D,E source data/Figure 6D,E-2 original-1/0003334_01_700.TIF
- Figure 6 source data/Figure 6D,E source data/Figure 6D,E-1 original-1/0003322_01_800.TIF
- Figure 6 source data/Figure 6D,E source data/Figure 6D,E-1 original-1/0003322_01_700.TIF
- Figure 6 source data/Figure 6D,E source data/Figure 6D,E-1 original-1/0003322_01_TH.jpg
- Figure 6 source data/Figure 6D,E source data/Figure 6D,E-2 original-3/0003337_01_700.TIF
- Figure 6 source data/Figure 6D,E source data/Figure 6D,E-2 original-3/0003337_01_TH.jpg
- Figure 6 source data/Figure 6D,E source data/Figure 6D,E-2 original-3/0003337_01_800.TIF
- Figure 6 source data/Figure 6D,E source data/Figure 6D,E-2 original-2/0003335_01_TH.jpg
- Figure 6 source data/Figure 6D,E source data/Figure 6D,E-2 original-2/0003335_01_700.TIF
- Figure 6 source data/Figure 6D,E source data/Figure 6D,E-2 original-2/0003335_01_800.TIF
- Figure 6 source data/Figure 6A source data/0002108_01/0002108_01_TH.jpg
- Figure 6 source data/Figure 6A source data/0002108_01/0002108_01_700.TIF
- Figure 6 source data/Figure 6A source data/0002108_01/0002108_01_800.TIF
- Figure 6 source data/Figure 6A source data/0002107_01/0002107_01_700.TIF
- Figure 6 source data/Figure 6A source data/0002107_01/0002107_01_800.TIF
- Figure 6 source data/Figure 6A source data/0002107_01/0002107_01_TH.jpg
- Figure 6 source data/Figure 6A source data/0001971_01/0001971_01_800.TIF
- Figure 6 source data/Figure 6A source data/0001971_01/0001971_01_700.TIF
- Figure 6 source data/Figure 6A source data/0001971_01/0001971_01_TH.jpg
