# Supplementary material for: Axon guidance genes modulate neurotoxicity of ALS-associated UBQLN2
Source: eLife. 2023 Apr 11;12:e84382. doi: 10.7554/eLife.84382 (PMC10147378; doi:10.7554/eLife.84382)
Supplement: Figure 6—figure supplement 1—source data 1. [file elife-84382-fig6-figsupp1-data1.zip]

Archive with 3 entries (2 files):
- Figure 6-Figure supplement 1 source data/
- Figure 6-Figure supplement 1 source data/Figure 6-Figure supplement 1D.pzfx
- __MACOSX/Figure 6-Figure supplement 1 source data/._Figure 6-Figure supplement 1D.pzfx
