# Supplementary material for: Axon guidance genes modulate neurotoxicity of ALS-associated UBQLN2
Source: eLife. 2023 Apr 11;12:e84382. doi: 10.7554/eLife.84382 (PMC10147378; doi:10.7554/eLife.84382)
Supplement: Figure 7—source data 1. [file elife-84382-fig7-data1.zip › Figure 7 source data/Figure 7_source data_1.xlsx]

## Sheet: # branch points per neuron
UBQLN2WT	UBQLN2P497H	UBQLN24XALS
1	2	0
3	1	2
4	0	0
2	1	0
0	1	1
0	1	1
3	0	4
0	3	2
3	1	1
2	1	1
3	1	1
1	1	1
0	3	1
2	2	2
3	3	2
0	0	1
2	1	1
2	4	2
1	0	1
1	1	1
0	1	1
4	3	5
2	4	2
7	3	1
0	0	1
0	6	1
1	1	2
2	2	4
2	1	2
0	1	0
4	1	1
0	1	3
5	2	1
0	1	1
2	1	1
1	1	1
2	3	1
2	1	1
1	2	1
1	4	1
1	5	2
1	0	1
0	2	1
2	1	1
4	1	1
0	0	1
1	2	3
1	1	2
2	0	1
4	0	0
0	1	0
1	1	2
2	3	2
2	1	1
1	0	1
7	6	2
1	3	0
1	1	1
1	1	1
	1	1
	1	1
		0
		1
		1
		3
		0
		0
		1
		2
		2
		1
		1
		1
		3
		1
		1
		1
		4
		1
		4
		1
		1
		1
		1
		3
		1
		1
		1
		0
		2
		0
		1
		1
		0
		1
		0
		1
		1
		3
		1
		0
		1
		1
		1
		3
		2
		2
		1
		0
		2
		1
		1
		1
		1
		1
		1
		3
		1

## Sheet: Neurite length
UBQLN2WT	UBQLN2P497H	UBQLN24XALS
240.956	196.571	105.744
139.983	122.946	125.301
181.686	186.404	76.2736
198.978	28.0129	32.1848
191.359	154.466	36.3887
204.551	67.2923	132.988
190.029	157.353	80.0526
127.023	164.149	304.646
226.8	79.6988	41.0072
192.179	119.693	227.622
194.52	79.1894	25.256
95.6113	81.088	133.147
106.622	149.759	52.2367
140.798	186.505	84.0643
222.264	247.361	51.656
13.6707	122.558	70.4983
306.19	92.3581	56.5243
96.4796	305.253	50.8346
63.743	63.4115	198.969
336.801	209.81	77.215
294.736	117.858	33.5975
296.095	102.283	146.02
357.294	188.94	131.951
578.449	258.518	76.8474
153.952	204.541	29.8721
205.026	262.972	132.616
154.266	161.22	86.1321
240.852	194.844	94.324
142.528	276.386	99.1094
310.489	84.3138	76.1669
355.902	190.448	99.6153
162.509	158.078	190.187
405.085	282.384	77.6017
68.1356	204.354	142.774
225.342	24.5537	29.3228
234.909	228.147	77.6453
189.32	129.139	56.7229
229.448	186.158	115.257
223.363	227.149	77.2962
158.821	237.557	34.8799
138.356	316.867	104.492
141.672	199.982	28.7502
254.719	187.169	26.5688
153.82	41.8073	209.031
296.286	214.13	104.486
79.5834	31.3891	123.155
209.815	249.848	69.3418
135.214	240.291	85.5247
228.509	32.519	48.3237
317.758	79.4237	20.1941
106.117	106.576	58.688
127.807	103.044	117.543
144.531	221.897	72.1399
244.823	57.8659	45.8103
138.67	121.969	249.539
338.655	496.766	157.763
319.965	414.928	148.682
278.002	138.775	24.4507
186.82	170.726	32.1334
	451.603	60.6206
	100.878	103.528
		25.4629
		121.997
		186.929
		126.763
		151.244
		388.112
		102.964
		77.2863
		82.7783
		72.2546
		130.35
		181.958
		52.9762
		63.1946
		55.2891
		30.181
		106.211
		108.956
		108.053
		115.849
		111.221
		172.537
		123.493
		94.088
		45.0331
		71.8201
		205.331
		121.815
		109.438
		114.785
		86.0204
		40.7843
		43.4654
		114.221
		41.1334
		105.162
		160.528
		117.887
		33.6204
		64.4708
		59.3158
		25.7695
		32.241
		57.4068
		127.984
		90.7747
		64.7219
		27.838
		157.12
		191.342
		196.154
		41.644
		21.0905
		174.678
		60.3525
		139.174
		67.3038

## Sheet: primary branch length
UBQLN2WT	UBQLN2P497H	UBQLN24XALS
204.684	99.4676	105.744
94.8844	122.946	87.4259
39.5791	186.404	76.2736
142.998	28.0129	32.1848
191.359	154.466	36.3887
204.551	67.2923	132.988
30.6864	157.353	31.8107
127.023	113.986	159.451
79.1335	79.6988	41.0072
72.5958	119.693	227.622
74.8224	79.1894	25.256
95.6113	81.088	32.9264
106.622	106.263	52.2367
94.6726	42.993	65.6404
108.445	85.1324	34.4276
13.6707	122.558	70.4983
24.1314	92.3581	56.5243
38.8351	55.1655	33.3494
63.743	63.4115	198.969
336.801	209.81	77.215
294.736	117.858	33.5975
183.285	76.2717	68.6423
82.7457	61.0358	99.5039
167.911	83.7621	76.8474
153.952	204.541	29.8721
205.026	109.339	132.616
154.266	161.22	58.3678
140.976	77.333	46.9145
84.9456	276.386	75.3204
310.489	84.3138	76.1669
54.8183	190.448	99.6153
162.509	158.078	107.983
40.7319	235.063	77.6017
68.1356	204.354	142.774
144.76	24.5537	29.3228
52.0189	228.147	77.6453
99.7855	85.5801	56.7229
188.881	186.158	115.257
223.363	186.964	77.2962
158.821	115.726	34.8799
138.356	84.5099	58.6854
95.9533	199.982	28.7502
254.719	137.838	26.5688
63.0466	41.8073	209.031
127.717	214.13	104.486
79.5834	31.3891	123.155
209.815	209.556	26.465
99.0297	240.291	27.1101
152.371	32.519	48.3237
289.693	79.4237	20.1941
106.117	106.576	58.688
127.807	103.044	81.1023
130.295	106.571	40.3123
112.35	57.8659	45.8103
138.67	121.969	249.539
112.929	221.701	148.529
22.794	330.564	148.682
278.002	138.775	24.4507
151.574	170.726	32.1334
	451.603	60.6206
	100.878	103.528
		25.4629
		121.997
		186.929
		22.5859
		151.244
		388.112
		102.964
		55.4006
		32.9962
		23.349
		130.35
		181.958
		26.3451
		63.1946
		55.2891
		30.181
		33.3479
		108.956
		61.3073
		115.849
		111.221
		172.537
		123.493
		65.8104
		45.0331
		71.8201
		205.331
		121.815
		58.9734
		114.785
		86.0204
		40.7843
		43.4654
		68.502
		41.1334
		105.162
		160.528
		93.9471
		33.6204
		64.4708
		59.3158
		25.7695
		32.241
		40.5854
		56.9363
		74.4667
		64.7219
		27.838
		139.679
		191.342
		196.154
		41.644
		21.0905
		174.678
		60.3525
		53.7391
		67.3038

## Sheet: sholl decay
UBQLN2WT	UBQLN2P497H	UBQLN24XALS
0.0595218	0.0561616	0.341416
0.0391978	0.115055	0.168125
0.044151	0.063759	0.0923564
0.0419784	0.0742676	0.112508
0.0578024	0.0705335	0.1409
0.0729003	0.0690416	0.136384
0.0403168	0.0620834	0.378581
0.0353631	0.14568	0.149588
0.032733	0.0388422	0.202643
0.0376441	0.0650593	0.139584
0.0799167	0.0938247	0.0764469
0.0206244	0.0791753	0.119689
0.0662505	0.0841531	0.090226
0.245267	0.209428	0.262892
0.0358821	0.0730413	0.124949
0.11033	0.106109	0.0866167
0.0464017	0.446552	0.144005
0.0359256	0.107187	0.0795767
0.052161	0.0772475	0.0738535
0.0248909	0.0851025	0.185269
0.0327528	0.0930251	0.0984015
0.0501243	0.0545134	0.327873
0.0521435	0.0768662	0.133278
0.0643227	0.0520284	0.0642782
0.0396317	0.0554771	0.205998
0.0661944	0.0306028	0.0697185
	0.289273	0.150146
	0.0783201	0.0812447
	0.0761633	0.125038
	0.0439909	0.0650853
	0.0445974	0.0739501
	0.107029	0.143594
	0.223392	0.0900714
		0.115957
		0.255848
		0.177636
		0.0411842
		0.299939
		0.263317
		0.113919
		0.137376
		0.0624416
		0.0494232
		0.247853
		0.186195
		0.275494
		0.0763315
		0.472734
		0.0817128
		0.158838
		0.103594
		0.078261
		0.132814
		0.0572803
		0.0696707
		0.103742
		0.071458
		0.0603565
		0.174336
		0.0631245
		0.119905
		0.134555
		0.120519
		0.16932
		0.0922837
		0.343942
		0.155443
		0.118527
		0.0791281
		0.0621959
		0.376953
		0.157156
		0.160569
		0.238956
		0.187327
		0.41998
		0.108947
		0.170252
		0.115656
		0.178519
		0.0569187
		0.275327
		0.0861066
		0.0756376
		0.116917
		0.21294
		0.158698
		0.302825
		0.0803885
		0.0927746
		0.170086
		0.132184
		0.139293
		0.047324
		0.183183
		0.0671726
		0.190732
		0.264808

## Sheet: terminal branch length
UBQLN2WT	UBQLN2P497H	UBQLN24XALS
36.2722	187.992	105.744
78.4556	122.946	77.5464
123.596	186.404	76.2736
91.4541	28.0129	32.1848
191.359	154.466	36.3887
204.551	67.2923	132.988
88.707	157.353	35.7632
127.023	120.666	208.169
152.453	79.6988	41.0072
86.3292	119.693	227.622
156.05	79.1894	25.256
95.6113	81.088	100.22
106.622	43.4965	52.2367
60.9252	157.058	34.144
158.386	162.229	45.1439
13.6707	122.558	70.4983
233.842	92.3581	56.5243
66.8984	202.785	33.6685
63.743	63.4115	198.969
336.801	209.81	77.215
294.736	117.858	33.5975
165.711	26.0113	102.049
291.831	143.907	108.277
264.539	174.756	76.8474
153.952	204.541	29.8721
205.026	167.466	132.616
154.266	161.22	44.443
128.022	160.529	64.6531
38.3881	276.386	76.6552
310.489	84.3138	76.1669
215.564	190.448	99.6153
162.509	158.078	128.63
116.378	240.554	77.6017
68.1356	204.354	142.774
216.469	24.5537	29.3228
182.89	228.147	77.6453
122.951	80.2174	56.7229
217.858	186.158	115.257
223.363	173.498	77.2962
158.821	146.007	34.8799
138.356	199.937	84.158
45.7188	199.982	28.7502
254.719	141.056	26.5688
105.082	41.8073	209.031
80.3001	214.13	104.486
79.5834	31.3891	123.155
209.815	199.973	49.1728
36.1841	240.291	45.2054
113.785	32.519	48.3237
81.6589	79.4237	20.1941
106.117	106.576	58.688
127.807	103.044	98.7774
89.8351	80.1242	62.7982
159.551	57.8659	45.8103
138.67	121.969	249.539
185.354	167.125	82.2904
297.171	328.302	148.682
278.002	138.775	24.4507
35.2453	170.726	32.1334
	451.603	60.6206
	100.878	103.528
		25.4629
		121.997
		186.929
		72.6066
		151.244
		388.112
		102.964
		30.5423
		64.3458
		48.9057
		130.35
		181.958
		26.6311
		63.1946
		55.2891
		30.181
		72.8633
		108.956
		66.8681
		115.849
		111.221
		172.537
		123.493
		43.7949
		45.0331
		71.8201
		205.331
		121.815
		99.8846
		114.785
		86.0204
		40.7843
		43.4654
		45.7188
		41.1334
		105.162
		160.528
		23.9394
		33.6204
		64.4708
		59.3158
		25.7695
		32.241
		46.2417
		112.513
		79.5826
		64.7219
		27.838
		129.334
		191.342
		196.154
		41.644
		21.0905
		174.678
		60.3525
		36.5729
		67.3038

## Sheet: ANOVA #branch points per neuron
Table Analyzed	# branch points per neuron
Data sets analyzed	A-C
ANOVA summary
F	2.425
P value	0.0907
P value summary	ns
Significant diff. among means (P < 0.05)?	No
R squared	0.02022
Brown-Forsythe test
F (DFn, DFd)	6.948 (2, 235)
P value	0.0012
P value summary	**
Are SDs significantly different (P < 0.05)?	Yes
Bartlett's test
Bartlett's statistic (corrected)	24.51
P value	<0.0001
P value summary	****
Are SDs significantly different (P < 0.05)?	Yes
ANOVA table	SS	DF	MS	F (DFn, DFd)	P value
Treatment (between columns)	7.874	2	3.937	F (2, 235) = 2.425	P=0.0907
Residual (within columns)	381.5	235	1.623
Total	389.3	237
Data summary
Number of treatments (columns)	3
Number of values (total)	238

## Sheet: ANOVA Neurite length
Table Analyzed	Neurite length
Data sets analyzed	A-C
ANOVA summary
F	41.75
P value	<0.0001
P value summary	****
Significant diff. among means (P < 0.05)?	Yes
R squared	0.2622
Brown-Forsythe test
F (DFn, DFd)	7.704 (2, 235)
P value	0.0006
P value summary	***
Are SDs significantly different (P < 0.05)?	Yes
Bartlett's test
Bartlett's statistic (corrected)	24.22
P value	<0.0001
P value summary	****
Are SDs significantly different (P < 0.05)?	Yes
ANOVA table	SS	DF	MS	F (DFn, DFd)	P value
Treatment (between columns)	553121	2	276560	F (2, 235) = 41.75	P<0.0001
Residual (within columns)	1556729	235	6624
Total	2109850	237
Data summary
Number of treatments (columns)	3
Number of values (total)	238

## Sheet: ANOVA primary branch length
Table Analyzed	primary branch length
Data sets analyzed	A-C
ANOVA summary
F	15.14
P value	<0.0001
P value summary	****
Significant diff. among means (P < 0.05)?	Yes
R squared	0.1142
Brown-Forsythe test
F (DFn, DFd)	3.088 (2, 235)
P value	0.0475
P value summary	*
Are SDs significantly different (P < 0.05)?	Yes
Bartlett's test
Bartlett's statistic (corrected)	7.659
P value	0.0217
P value summary	*
Are SDs significantly different (P < 0.05)?	Yes
ANOVA table	SS	DF	MS	F (DFn, DFd)	P value
Treatment (between columns)	144917	2	72459	F (2, 235) = 15.14	P<0.0001
Residual (within columns)	1124423	235	4785
Total	1269340	237
Data summary
Number of treatments (columns)	3
Number of values (total)	238

## Sheet: ANOVA sholl decay
Table Analyzed	sholl decay
Data sets analyzed	A-C
ANOVA summary
F	15.23
P value	<0.0001
P value summary	****
Significant diff. among means (P < 0.05)?	Yes
R squared	0.1651
Brown-Forsythe test
F (DFn, DFd)	5.288 (2, 154)
P value	0.006
P value summary	**
Are SDs significantly different (P < 0.05)?	Yes
Bartlett's test
Bartlett's statistic (corrected)	15.6
P value	0.0004
P value summary	***
Are SDs significantly different (P < 0.05)?	Yes
ANOVA table	SS	DF	MS	F (DFn, DFd)	P value
Treatment (between columns)	0.206	2	0.103	F (2, 154) = 15.23	P<0.0001
Residual (within columns)	1.042	154	0.006767
Total	1.248	156
Data summary
Number of treatments (columns)	3
Number of values (total)	157

## Sheet: ANOVA terminal branch length
Table Analyzed	terminal branch length
Data sets analyzed	A-C
ANOVA summary
F	22.32
P value	<0.0001
P value summary	****
Significant diff. among means (P < 0.05)?	Yes
R squared	0.1596
Brown-Forsythe test
F (DFn, DFd)	4.869 (2, 235)
P value	0.0085
P value summary	**
Are SDs significantly different (P < 0.05)?	Yes
Bartlett's test
Bartlett's statistic (corrected)	8.595
P value	0.0136
P value summary	*
Are SDs significantly different (P < 0.05)?	Yes
ANOVA table	SS	DF	MS	F (DFn, DFd)	P value
Treatment (between columns)	216134	2	108067	F (2, 235) = 22.32	P<0.0001
Residual (within columns)	1137973	235	4842
Total	1354107	237
Data summary
Number of treatments (columns)	3
Number of values (total)	238
