# Supplementary material for: Axon guidance genes modulate neurotoxicity of ALS-associated UBQLN2
Source: eLife. 2023 Apr 11;12:e84382. doi: 10.7554/eLife.84382 (PMC10147378; doi:10.7554/eLife.84382)
Supplement: Figure 8—source data 1. [file elife-84382-fig8-data1.zip]

Archive with 8 entries (7 files):
- Figure 8 source data/
- __MACOSX/._Figure 8 source data
- Figure 8 source data/Figure 8B source data_1.pzfx
- __MACOSX/Figure 8 source data/._Figure 8B source data_1.pzfx
- Figure 8 source data/Figure 8B source data_1.xlsx
- __MACOSX/Figure 8 source data/._Figure 8B source data_1.xlsx
- Figure 8 source data/Figure 8D_Source data_1.pzfx
- __MACOSX/Figure 8 source data/._Figure 8D_Source data_1.pzfx
