# Supplementary material for: Axon guidance genes modulate neurotoxicity of ALS-associated UBQLN2
Source: eLife. 2023 Apr 11;12:e84382. doi: 10.7554/eLife.84382 (PMC10147378; doi:10.7554/eLife.84382)
Supplement: Figure 9—source data 1. [file elife-84382-fig9-data1.zip]

Archive with 9 entries (8 files):
- Figure 9_source data/
- Figure 9_source data/Figure 9D_source data_1.xlsx
- __MACOSX/Figure 9_source data/._Figure 9D_source data_1.xlsx
- Figure 9_source data/Figure 9A_source data_1.xlsx
- __MACOSX/Figure 9_source data/._Figure 9A_source data_1.xlsx
- Figure 9_source data/Figure 9A_source data_1.pzfx
- __MACOSX/Figure 9_source data/._Figure 9A_source data_1.pzfx
- Figure 9_source data/Figure 9D_source data_1.pzfx
- __MACOSX/Figure 9_source data/._Figure 9D_source data_1.pzfx
