# Supplementary material for: Axon guidance genes modulate neurotoxicity of ALS-associated UBQLN2
Source: eLife. 2023 Apr 11;12:e84382. doi: 10.7554/eLife.84382 (PMC10147378; doi:10.7554/eLife.84382)
Supplement: Figure 9—figure supplement 1—source data 1. [file elife-84382-fig9-figsupp1-data1.zip › Figure 9-figure supplement 1_source data/Figure 9-Figure supplement 1A, 1B_source data_1.xlsx]

## Sheet: shDCC
	4XALS	4XALS	4XALS	4XALS	4XALS
shNT	1	1	1	1
shDCC	0.519652	0.927598	0.539172	0.681867

## Sheet: shUnc5B
	4XALS	4XALS	4XALS	4XALS	4XALS
shNT	1	1	1	1	1
shUNC5B	0.268375	0.725128	0.725128	0.25636	0.193446
